# Supplementary material for: Fine Mapping of a Dravet Syndrome Modifier Locus on Mouse Chromosome 5 and Candidate Gene Analysis by RNA-Seq
Source: PLoS Genet. 2016 Oct 21;12(10):e1006398. doi: 10.1371/journal.pgen.1006398 (PMC5074504; doi:10.1371/journal.pgen.1006398)
Supplement: S1 Table — (XLSX) [file pgen.1006398.s002.xlsx]

## Sheet: Info
Supporting Table S1. CuffDiff Output for Dsm1 region on mouse chromsome 5
Fine mapping of a Dravet syndrome modifier locus on mouse chromosome 5 and candidate gene analysis by RNA-seq
Nicole A. Hawkins1, Nicole J. Zachwieja1, Alison R. Miller2, Lyndsey L. Anderson1, Jennifer A. Kearney1,2*
1Department of Pharmacology
Northwestern University Feinberg School of Medicine
Chicago, IL, USA
2Department of Medicine, Vanderbilt University, Nashville, TN 37232

## Sheet: CuffDiff Results
test_id	gene_id	gene	locus	start (Mb)	end (Mb)	sample_1	sample_2	status	value_1	value_2	log2(fold_change)	test_stat	p_value	q_value	significant
XLOC_020066	XLOC_020066	Klf3	chr5	64801980	64832960	24 129 WT	24 F1 WT	OK	13.4178	13.714	0.0315054	0.147813	0.797	0.990902	no
XLOC_020791	XLOC_020791	Klf3	chr5	64801980	64832960	24 129 WT	24 F1 WT	OK	5.0243	4.01167	-0.324719	-0.78386	0.1714	0.689985	no
XLOC_020067	XLOC_020067	Fam114a1	chr5	64970074	65041901	24 129 WT	24 F1 WT	OK	1.47745	1.64564	0.155535	0.592571	0.30495	0.813613	no
XLOC_020069	XLOC_020069	Klhl5	chr5	65107534	65168215	24 129 WT	24 F1 WT	OK	25.9655	27.4955	0.0825988	0.480901	0.40605	0.880309	no
XLOC_020070	XLOC_020070	Wdr19	chr5	65199695	65260415	24 129 WT	24 F1 WT	OK	7.43095	8.27289	0.154844	0.513033	0.3719	0.86355	no
XLOC_020794	XLOC_020794	Rfc1	chr5	65261835	65335639	24 129 WT	24 F1 WT	OK	6.36979	6.31536	-0.012379	-0.0690581	0.90645	0.993332	no
XLOC_020795	XLOC_020795	Rpl9	chr5	65388326	65391431	24 129 WT	24 F1 WT	OK	2.75622	2.84769	0.0471053	0.143597	0.7927	0.990878	no
XLOC_020072	XLOC_020072	Lias	chr5	65391496	65410453	24 129 WT	24 F1 WT	OK	13.8614	14.1298	0.0276701	0.145759	0.80235	0.99253	no
XLOC_020796	XLOC_020796	Ugdh	chr5	65413221	65435903	24 129 WT	24 F1 WT	OK	14.2999	15.4505	0.111651	0.578955	0.31205	0.818698	no
XLOC_021442	XLOC_021442	-	chr5	65445592	65445801	24 129 WT	24 F1 WT	OK	6.07605	4.63704	-0.389928	-0.372248	0.59495	0.95953	no
XLOC_020797	XLOC_020797	Smim14	chr5	65446848	65493403	24 129 WT	24 F1 WT	OK	54.9891	54.7779	-0.00555257	-0.0304069	0.9612	0.994643	no
XLOC_020073	XLOC_020073	Ube2k	chr5	65536787	65605745	24 129 WT	24 F1 WT	OK	29.9285	28.9754	-0.0466918	-0.267549	0.6414	0.972838	no
XLOC_020798	XLOC_020798	Pds5a	chr5	65606005	65697996	24 129 WT	24 F1 WT	OK	13.7435	13.8324	0.00930345	0.0507183	0.92995	0.993332	no
XLOC_020074	XLOC_020074	N4bp2	chr5	65762388	65830078	24 129 WT	24 F1 WT	OK	2.67088	2.96864	0.152485	0.823955	0.151	0.659377	no
XLOC_020077	XLOC_020077	Nsun7	chr5	66259873	66618839	24 129 WT	24 F1 WT	OK	5.71574	8.93457	0.644458	2.06655	0.0006	0.0244399	yes
XLOC_020802	XLOC_020802	Apbb2	chr5	66259873	66618839	24 129 WT	24 F1 WT	OK	5.13524	6.15217	0.260664	0.80583	0.15315	0.661201	no
XLOC_020078	XLOC_020078	Uchl1	chr5	66626494	66687321	24 129 WT	24 F1 WT	OK	307.099	269.183	-0.190113	-1.10829	0.0523	0.448995	no
XLOC_020079	XLOC_020079	Limch1	chr5	66745839	67057160	24 129 WT	24 F1 WT	OK	16.5216	18.6814	0.177246	1.03177	0.0737	0.507189	no
XLOC_020080	XLOC_020080	Tmem33	chr5	67260564	67291461	24 129 WT	24 F1 WT	OK	26.3528	27.1907	0.0451529	0.271243	0.63585	0.972218	no
XLOC_021443	XLOC_021443	-	chr5	67297406	67297663	24 129 WT	24 F1 WT	OK	4.40483	3.50822	-0.328349	-0.303935	0.59295	0.958469	no
XLOC_021444	XLOC_021444	-	chr5	67298641	67298919	24 129 WT	24 F1 WT	OK	0.981105	1.94356	0.986225	1.00625	0.3422	0.842059	no
XLOC_020081	XLOC_020081	Slc30a9	chr5	67306914	67358544	24 129 WT	24 F1 WT	OK	62.7072	57.8876	-0.115375	-0.681903	0.23715	0.757087	no
XLOC_020805	XLOC_020805	Bend4	chr5	67392146	67427799	24 129 WT	24 F1 WT	OK	3.0826	2.42285	-0.347443	-1.98463	0.0008	0.030994	yes
XLOC_021446	XLOC_021446	-	chr5	67437552	67437763	24 129 WT	24 F1 WT	OK	4.20597	5.56038	0.402745	0.308459	0.60295	0.961953	no
XLOC_020806	XLOC_020806	Atp8a1	chr5	67618138	67847431	24 129 WT	24 F1 WT	OK	29.4916	29.6243	0.00647898	0.0388677	0.9493	0.993332	no
XLOC_020808	XLOC_020808	Kctd8	chr5	69109284	69341709	24 129 WT	24 F1 WT	OK	1.64951	1.92972	0.22635	0.852035	0.1385	0.642066	no
XLOC_021447	XLOC_021447	-	chr5	69461181	69461753	24 129 WT	24 F1 WT	OK	30.1549	23.6342	-0.351519	-1.77479	0.00175	0.0577108	no
XLOC_020086	XLOC_020086	Guf1	chr5	69556769	69592321	24 129 WT	24 F1 WT	OK	14.6575	14.471	-0.0184764	-0.0852581	0.88355	0.993332	no
XLOC_020810	XLOC_020810	Gnpda2	chr5	69556769	69592321	24 129 WT	24 F1 WT	OK	11.5295	12.616	0.129924	0.31311	0.58085	0.955718	no
XLOC_020811	XLOC_020811	Gabrg1	chr5	70751046	70842617	24 129 WT	24 F1 WT	OK	6.70758	7.17776	0.0977416	0.527418	0.3604	0.854504	no
XLOC_021448	XLOC_021448	-	chr5	70952214	70952671	24 129 WT	24 F1 WT	OK	2.92032	0.792391	-1.88184	-1.9957	0.0063	0.141602	no
XLOC_020812	XLOC_020812	Gabra2	chr5	70957338	71096348	24 129 WT	24 F1 WT	OK	79.3167	52.9766	-0.582271	-3.04066	5e-05	0.00294443	yes
XLOC_020813	XLOC_020813	Cox7b2	chr5	71442822	71548205	24 129 WT	24 F1 WT	OK	1.05429	0.721032	-0.548135	-0.519982	0.37235	0.863895	no
XLOC_021449	XLOC_021449	-	chr5	71564526	71565722	24 129 WT	24 F1 WT	OK	2.19208	1.81129	-0.275281	-0.716404	0.2178	0.736155	no
XLOC_020087	XLOC_020087	Gabra4	chr5	71566016	71658361	24 129 WT	24 F1 WT	OK	0.62507	0.107106	-2.54497	-0.303251	0.48015	0.917317	no
XLOC_020814	XLOC_020814	Gabra4	chr5	71566016	71658361	24 129 WT	24 F1 WT	OK	37.9789	36.8879	-0.0420479	-0.250755	0.665	0.976619	no
XLOC_021450	XLOC_021450	-	chr5	71677530	71678519	24 129 WT	24 F1 WT	OK	1.74821	1.53903	-0.183853	-0.387854	0.5076	0.930051	no
XLOC_021451	XLOC_021451	-	chr5	71678569	71679511	24 129 WT	24 F1 WT	OK	1.80471	1.62293	-0.153164	-0.319813	0.58255	0.956119	no
XLOC_021452	XLOC_021452	-	chr5	71679562	71680317	24 129 WT	24 F1 WT	OK	1.85674	1.67004	-0.15289	-0.278543	0.6218	0.967701	no
XLOC_021453	XLOC_021453	-	chr5	71680425	71681323	24 129 WT	24 F1 WT	OK	2.07973	1.97191	-0.0768081	-0.168963	0.77185	0.988218	no
XLOC_020088	XLOC_020088	Gabrb1	chr5	71699704	72149836	24 129 WT	24 F1 WT	OK	21.7401	21.2448	-0.033251	-0.176802	0.73785	0.985857	no
XLOC_020815	XLOC_020815	Commd8	chr5	72156542	72168185	24 129 WT	24 F1 WT	OK	87.1957	70.3328	-0.310061	-0.71008	0.21615	0.733563	no
XLOC_020089	XLOC_020089	Atp10d	chr5	72203328	72298771	24 129 WT	24 F1 WT	OK	1.25463	1.06426	-0.237406	-1.04457	0.0694	0.496006	no
XLOC_020817	XLOC_020817	Nfxl1	chr5	72513303	72559645	24 129 WT	24 F1 WT	OK	5.05953	5.65936	0.161636	0.831495	0.14695	0.65449	no
XLOC_020822	XLOC_020822	Tec	chr5	72755717	72868448	24 129 WT	24 F1 WT	OK	0.693931	0.615661	-0.172657	-0.371951	0.47505	0.914046	no
XLOC_020091	XLOC_020091	Slain2	chr5	72914261	72978841	24 129 WT	24 F1 WT	OK	8.75861	8.99876	0.0390253	0.191336	0.74065	0.986158	no
XLOC_020823	XLOC_020823	Fryl	chr5	73020152	73256635	24 129 WT	24 F1 WT	OK	8.3142	8.33013	0.00276223	0.012005	0.9831	0.996094	no
XLOC_020093	XLOC_020093	Ociad1	chr5	73292716	73314697	24 129 WT	24 F1 WT	OK	122.89	129.068	0.0707581	0.290339	0.61225	0.963682	no
XLOC_020825	XLOC_020825	Ociad1	chr5	73292716	73314697	24 129 WT	24 F1 WT	OK	23.0275	18.4882	-0.316753	-1.17354	0.04045	0.403932	no
XLOC_020826	XLOC_020826	Ociad2	chr5	73322198	73338639	24 129 WT	24 F1 WT	OK	42.5409	44.7042	0.0715587	0.427988	0.4576	0.904536	no
XLOC_020094	XLOC_020094	-	chr5	73380464	73392764	24 129 WT	24 F1 WT	OK	12.7268	11.9902	-0.0860046	-0.325811	0.56715	0.952459	no
XLOC_021455	XLOC_021455	-	chr5	73380464	73392764	24 129 WT	24 F1 WT	OK	1.41191	1.56128	0.14508	0.170245	0.7617	0.988218	no
XLOC_021456	XLOC_021456	-	chr5	73380464	73392764	24 129 WT	24 F1 WT	OK	1.19148	1.42193	0.255097	0.352364	0.5299	0.941369	no
XLOC_021457	XLOC_021457	-	chr5	73380464	73392764	24 129 WT	24 F1 WT	OK	1.00335	1.15374	0.201493	0.229676	0.6925	0.978422	no
XLOC_021458	XLOC_021458	-	chr5	73380464	73392764	24 129 WT	24 F1 WT	OK	1.65231	1.65944	0.00621116	0.0103273	0.99095	0.997678	no
XLOC_021459	XLOC_021459	-	chr5	73380464	73392764	24 129 WT	24 F1 WT	OK	2.06217	1.94214	-0.086517	-0.0596409	0.92255	0.993332	no
XLOC_020095	XLOC_020095	Cwh43	chr5	73406077	73453425	24 129 WT	24 F1 WT	OK	0.489003	0.622629	0.348531	0.758366	0.18385	0.70657	no
XLOC_020096	XLOC_020096	Dcun1d4	chr5	73481054	73560794	24 129 WT	24 F1 WT	OK	36.7011	34.837	-0.0752018	-0.450585	0.42695	0.891712	no
XLOC_020828	XLOC_020828	Sgcb	chr5	73632748	73647792	24 129 WT	24 F1 WT	OK	24.3749	25.3697	0.0577087	0.300449	0.60045	0.961308	no
XLOC_020097	XLOC_020097	Spata18	chr5	73651379	73679484	24 129 WT	24 F1 WT	OK	0.534108	0.396921	-0.428278	-0.741101	0.2021	0.721921	no
